# Supplementary material for: Introducing a Sustainable Framework for Preschool Visual Acuity Screening: The Alexandroupolis Case
Source: J Clin Med. 2026 Mar 3;15(5):1907. doi: 10.3390/jcm15051907 (PMC12985479; doi:10.3390/jcm15051907)
Supplement: Supplementary file 1 [file jcm-15-01907-s001.zip]

Archive with 1 entries (1 files):
- jcm-4131929-supplementary.mp4
